# Supplementary material for: Gender-based discrimination towards cisgender women in low- and middle-income countries: a scoping review of definitions and measures used in the health literature
Source: BMJ Public Health. 2026 Jun 30;4(2):e002276. doi: 10.1136/bmjph-2024-002276 (PMC13331126; doi:10.1136/bmjph-2024-002276)
Supplement: online supplemental file 1 [file bmjph-4-2-s001.xlsx]

## Sheet: Supplementary Table 1
Indicator	Quantitative studies with		Qualitative studies
	Individual indicator	Composite index
1. Healthcare behavior	(2,6,7,32,34,36,40,45,46,47,52,53,56,59,61,63,68,69,73,74,75,87,90,95,97,99110,113,117,130,133,134,138,139,141,145,154,168,196,197,198,199,200,201,202,244,246)	116	225,244,246
2. Health state	(6,30,31,32,38,35,47,49,52,54,55,57,59,63,64,66,69,71,72,74,75,76,79,80,81,83,91,86,87,90,95,97,110,111,123,127,130,133,135,139,147,152,172,182,184,189,191,197,198,199,202,203,204,205,206,207,244)	153	.
3. Son preference at birth	6,29,30,31,32,35,37,38,39,47,49,51,54,55,63,64,66,69,70,71,72,74,77,80,81,85,86,87,92,98,197,198,203,204,213,219,244,247		223,242,247
4. Self-declared discrimination	41		.
5. Cultural and legal practices	121.147	2,48,58,65,101,103,159,164,251,261	.
6. Gender roles	124	43,50,67,102,161,163,183,193,195,245,254,261	224,230,233,234,235,239,246,249
7. Access to economic resources	112,124,125,169,179,186,189,220	43,62,96,101,116,153,159,251	.
8.Decision-making	147,232,202	2,43,50,58,62,65,88,96,103,105,107,114,115,116,140,153,174,193,208,209,245,261	233
9. Education	124,177,189,215	62,114,159,174,261	.
10. Violence against women	124,131,146,158,169,179,181,190,240,275	62,67,96,100,101,102,104,107,108,109,114,115,116,118,132,136,148,151,153,160,161,165,173,174,175,185,193,195,208,209,210,211,221,250	225,226,238,240,250
11.Disrespect and abuse during childbirth	241	28,42,60,82,84,89,93,106,212,236,243,245,248,260	227,229,231,232,236,237,241,243,245,248
Note: the numbers are the ones provided in the bibliography of the manuscript

## Sheet: Supplementary Table 2
Source	Cultural and legal practices	Decision-making	Education	Gender roles	Violence	Access to economic resources	Disrespect and abuse during childbirth	Setting	Total
Azad 2020	self-developed*	DHS		GEM				Malawi	4
Bui 2018	self-developed	self-developed			self-developed	self-developed		Vietnam	5
Cai 2021	self-developed				self-developed	self-developed		176 LMICs	3
Calikoglu et al., 2018	VAWI	VAWI	VAWI	VAWI	VAWI			Turkey	6
Costa et al 2021	GDI and GII; SIGI; WPSI							80 LMICs	1
Diamond-Smith et al., 2017		GEM		GEM	GEM		Bohren’s tool	India	4
Doyle et al., 2021	GEM	GEM		GEM	GEM		Self-developed	Rwanda	5
Hathi et al., 2021	DHS	DHS						India	5
Herath 2018				self-developed				Sri Lanka	1
Jamal 2018		DHS	DHS		DHS	DHS		Pakistan	4
Kira 2015	GDIb	GDIb						Egypt	2
Kira 2020	GDIb	GDIb						Egypt and Poland	2
Kosterina et al., 2021				ASI	VAWI			Kyrgyzstan	2
OECD 2010	SIGI				SIGI	SIGI		All non-OECD countries	3
Pulerwitz and Barker 2008		GEM		GEM	GEM			Brazil	3
Rahman 2013		DHS						Bangladesh	4
Sinha 2017		DHS			DHS	DHS		India	5
Weitznam 2020					self-developed			India	1
Abuya et al., 2015							Bohren’s tool	Kenya	1
Afulani et al., 2020							Bohren’s tool	Kenya	1
Bohren et al., 2019							Bohren’s tool	Nigeria, Ghana, Guinea, and Myanmar	1
Ijadunola et al., 2019							Bohren’s tool	Nigeria	1
Mihret et al., 2020							Bohren’s tool	Ethiopia	1
Nawab et al., 2019							Bohren’s tool	India	1
Oduenyi et al., 2016							Self-developed	Nigeria	1
Raj et al., 2017							Bohren’s tool	India	1
Sheferaw et al., 2016							Bohren’s tool	Ethiopia	1
Ukke 2019							Bohren’s tool	Ethiopia	1
Abramsky T., et al., 2022					DHS			Tanzania	1
Adediran 2024		DHS						South Africa	1
Adu-Bonsaffoh et al., 2021							self-developed	Ghana, Guinea and Nigeria	1
Agarwal et al., 2024					DHS			India	1
Agu et al., 2024					self-developed			Nigeria	1
Aguero et al., 2022					DHS + self-developed			Peru	1
Alinsato et al., 2024		DHS						Benin	1
Ang and Lai, 2022					DHS			Cambodia	1
Anti and Zhang, 2023		DHS			DHS			Cambodia	2
Bandyopadhyay et al., 2023					DHS			India	1
Chen 2024					Revised CTS			China	1
Clark et al., 2023					DHS			47 countries	1
Diaz and Saldarriaga, 2023					DHS			Peru	1
Efobi and Ajefu, 2023		DHS						Nigeria	1
Guimbeau et al., 2023		DHS			DHS			India	1
Hisco et al., 2023					self-developed			South Africa	1
Ho-Foster et al., 2025		self-developed			self-developed			Botswana	2
Inamdar et al., 2023					DHS			India	1
Kanougiya 2022					DHS			India	1
Kasaye et al., 2024							Bohren’s tool	Ethiopia	1
Kumo and Perugini, 2024				World Value Survey				12 countries	1
Le and Giang, 2025					self-developed			Vietnam	1
Li et al., 2021				CWSSS	CWSSS			China	2
Martínez-Baquero 2024				ASI				Colombia	1
Maxwell et al., 2024	LoVI				DHS			15 countries Sub-Saharan Africa	1
Melkam et al., 2024					DHS			12 East African countries	1
Oloniniyi et al., 2023					HARK			Nigeria	1
Ousman et al., 2022					DHS			Ethiopia	1
Pakrashi2024					DHS			India	1
Pesando 2022					DHS			10 LMIC	1
Shayestefar et al., 2023					self-developed			Iran	1
Song et al., 2022				CWSSS				China	1
Sviatschi and Trako, 2024								Peru	1
Yount et al., 2023		self-developed		self-developed	self-developed			Nepal	3
Zhao, Menghan et al., 2022					revised CTS			China	1
Zhao et al., 2025					DHS			49 LMICs	1
Zhou et al., 2021					CWSSS			China	1
LEGEND *self-developed means that the authors from the studies have developed the tool themselves
DHS: Demographic and Health Survey; GEM: Gender Equality Measure; VAWI: Violence Against Women Indicator, GDI: Gender Development Indicator; GII: Gender Inequality Indicator; SIGI: Social Institutions and Gender Index; WPSI: Women, Peace and Security Index; ASI Ambivalent Sexism Index; GDIb: Gender Discrimination Inventory; WHO'S VAWI: World Health Organization Violence Against Women Indicator. C…
Italic stands for articles where the composite measure of GBD is the outcome of the study
Underline stands for articles where composite measure of GBD are both an outcome and an exposure variable of the study
								46
